# Supplementary material for: Biochar Loaded with a Bacterial Strain N33 Facilitates Pecan Seedling Growth and Shapes Rhizosphere Microbial Community
Source: Plants (Basel). 2024 Apr 28;13(9):1226. doi: 10.3390/plants13091226 (PMC11085327; doi:10.3390/plants13091226)
Supplement: Supplementary file 1 [file plants-13-01226-s001.zip › Table S1.xls]

## Sheet: Sheet1
Parameters	pH	EC (ms·cm-1)	SOM (g·kg-1)	TN (g·kg-1)	TP(g·kg-1)	TK(mg·kg-1)	AN (mg·kg-1)	AP (mg·kg-1)	AK (g·kg-1)	Clay (%)	Silt (%)	Sand (%)
	7.13	0.49	38.82	15.84	1.51	6.3	823.76	373.69	8.34	1.87	42.7	55.43
